# Supplementary material for: Qualitative and Quantitative Inter-Observer Agreement of Multiparametric Whole-Body MRI in Staging and Follow-Up of Myeloma Patients
Source: Diagnostics (Basel). 2025 Oct 27;15(21):2715. doi: 10.3390/diagnostics15212715 (PMC12609576; doi:10.3390/diagnostics15212715)
Supplement: Supplementary file 1 [file diagnostics-15-02715-s001.zip]

Archive with 2 entries (2 files):
- Supplementary table 1.xlsx
- Raw Data.xlsx
