# Supplementary material for: Qualitative and Quantitative Inter-Observer Agreement of Multiparametric Whole-Body MRI in Staging and Follow-Up of Myeloma Patients
Source: Diagnostics (Basel). 2025 Oct 27;15(21):2715. doi: 10.3390/diagnostics15212715 (PMC12609576; doi:10.3390/diagnostics15212715)
Supplement: Supplementary file 1 [file diagnostics-15-02715-s001.zip › Supplementary table 1.xlsx]

## Sheet: ADC and rFF% Summary
Region	Metric	Mean	Standard Deviation	Minimum	Maximum	Range
Cervical	ADC	851.23	344.2	292	1500	1208
Cervical	rFF%	27.26	19.27	5	72	67
Dorsal	ADC	840.53	433.86	168	1900	1732
Dorsal	rFF%	27.82	20.78	4	65	61
Lumbar	ADC	726.21	417.74	192	2200	2008
Lumbar	rFF%	25.33	19.23	3	71	68
Pelvis	ADC	786.82	352.91	237	2100	1863
Pelvis	rFF%	19.86	17.57	3	69	66
Thorax	ADC	701.03	286.33	57	1400	1343
Thorax	rFF%	23.94	19.6	3	67	64
Limbs	ADC	751.55	292.24	313	1500	1187
Limbs	rFF%	26.76	19.14	6	65	59
Whole Skeleton	ADC	765.29	371.5	57	2200	2143
Whole Skeleton	rFF%	24.74	19.27	3	72	69
