# Supplementary material for: Qualitative and Quantitative Inter-Observer Agreement of Multiparametric Whole-Body MRI in Staging and Follow-Up of Myeloma Patients
Source: Diagnostics (Basel). 2025 Oct 27;15(21):2715. doi: 10.3390/diagnostics15212715 (PMC12609576; doi:10.3390/diagnostics15212715)
Supplement: Supplementary file 1 [file diagnostics-15-02715-s001.zip › Raw Data.xlsx]

## Sheet: Onset
ID	cranium_R1	cervical_R1	dorsal_R1	lumbar_R1	pelvis_R1	thorax_R1	limbs_R1	paramedullary_R1	extramedullary_R1	cranium_R2	cervical_R2	dorsal_R2	lumbar_R2	pelvis_R2	thorax_R2	limbs_R2	paramedullary_R2	extramedullary_R2	cranium_R3	cervical_R3	dorsal_R3	lumbar_R3	pelvis_R3	thorax_R3	limbs_R3	paramedullary_R3	extramedullary_R3
O1	0	0	2	0	2	2	2	0	0	0	0	2	0	2	2	2	0	0	0	1	2	1	2	2	3	0	0
O2	0	1	1	1	1	1	0	0	0	0	1	1	1	1	1	0	0	0	0	1	1	1	1	1	0	0	0
O3	0	0	0	0	0	0	0	0	0	0	0	0	0	0	0	0	0	0	0	0	0	0	0	0	0	0	0
O4	2	3	3	3	3	3	3	0	0	3	3	3	3	3	3	3	1	0	3	3	3	3	3	3	3	0	0
O5	0	1	1	1	1	1	0	0	0	0	1	1	1	1	1	0	0	0	0	0	0	0	0	0	0	0	0
O6	0	0	0	0	0	0	0	0	0	0	0	0	0	0	0	0	0	0	0	0	0	0	0	0	0	0	0
O7	0	0	0	0	0	0	0	0	0	0	0	0	0	0	0	0	0	0	0	0	0	0	0	0	2	0	0
O8	0	0	0	0	0	0	0	0	0	0	0	0	0	0	0	0	0	0	0	0	0	0	0	0	0	0	0
O9	0	1	1	1	1	1	1	0	0	0	1	1	1	1	1	1	0	0	0	0	0	0	0	0	0	0	0
O10	0	0	0	0	0	0	0	0	0	0	0	0	0	0	0	0	0	0	0	0	0	0	0	0	0	0	0
O11	0	0	0	2	2	3	0	0	0	0	0	0	2	2	3	0	0	0	0	0	0	2	2	2	0	0	0
O12	0	2	2	2	2	2	0	0	0	0	2	2	2	2	2	2	0	0	0	2	2	2	2	2	0	0	0
O13	0	0	0	0	0	0	0	0	0	0	0	0	0	0	0	0	0	0	0	0	0	0	0	0	0	0	0
O14	0	1	1	1	3	1	2	1	0	0	1	3	1	3	1	2	0	0	0	1	1	1	3	1	2	0	0
O15	0	0	0	0	0	0	0	0	0	0	0	0	0	0	0	0	0	0	0	0	0	0	0	0	0	0	0
O16	0	0	0	0	0	0	0	0	0	0	0	0	0	0	0	0	0	0	0	0	0	0	0	0	0	0	0
O17	0	2	2	2	2	2	2	1	0	0	2	2	2	2	2	2	1	0	0	2	2	2	2	2	2	1	0
O18	0	0	0	0	0	0	0	0	0	0	0	0	0	0	0	0	0	0	0	0	0	0	0	0	0	0	0
O19	0	0	0	0	0	0	0	0	0	0	0	0	0	0	0	0	0	0	0	0	0	0	0	0	0	0	0
O20	3	3	3	3	3	3	2	0	0	3	3	3	3	3	3	3	0	0	2	3	3	3	3	3	2	0	0
O21	1	1	1	1	1	3	1	1	0	1	1	1	1	1	3	1	1	0	0	1	1	1	1	1	1	0	0
O22	0	0	0	0	0	0	0	0	0	0	0	0	0	0	0	0	0	0	0	0	0	0	0	0	0	0	0
O23	1	1	1	1	1	1	1	0	0	1	1	1	1	1	1	1	0	0	0	1	1	1	1	1	3	0	0
O24	0	0	0	0	0	0	0	0	0	0	0	0	0	0	0	0	0	0	0	0	0	0	0	0	0	0	0
O25	0	0	0	0	2	0	0	0	0	0	0	0	0	2	0	0	0	0	0	0	0	0	0	0	0	0	0
O26	0	0	0	0	0	0	0	0	0	0	0	0	0	0	0	0	0	0	0	0	0	0	0	0	0	0	0
O27	0	0	2	2	2	0	0	0	0	0	0	2	2	2	0	0	0	0	0	0	2	0	2	0	0	0	0
O28	0	3	3	3	3	1	1	0	0	0	3	3	3	3	1	3	0	0	0	1	1	3	1	1	3	0	0
O29	0	0	0	0	0	0	0	0	0	0	0	0	0	0	0	0	0	0	0	0	0	0	0	0	0	0	0
O30	2	1	1	1	3	1	1	1	1	2	1	1	1	3	1	1	0	0	0	1	1	3	3	1	1	0	0
O31	2	2	2	2	2	2	2	0	0	2	2	2	2	2	2	2	0	0	2	2	2	2	2	2	2	0	0
O32	0	0	0	0	0	0	0	0	0	0	0	0	0	0	0	0	0	0	0	0	0	0	0	0	0	0	0
O33	0	0	0	0	0	0	0	0	0	0	0	0	0	0	0	0	0	0	0	0	0	0	0	0	0	0	0
O34	0	0	0	0	0	0	0	0	0	0	0	0	0	0	0	0	0	0	0	0	0	0	0	0	0	0	0
O35	0	1	1	3	3	1	1	0	0	0	1	1	2	3	1	1	0	0	0	1	1	1	3	1	3	0	0
O36	2	1	1	1	1	3	1	1	0	2	1	1	1	1	3	1	1	0	2	1	1	1	1	1	1	1	0
O37	1	1	1	1	1	1	1	1	1	1	1	1	1	1	1	1	1	1	1	1	1	1	1	1	1	0	0
O38	0	0	0	0	0	0	0	0	0	0	0	0	0	0	0	0	0	0	0	0	0	0	0	0	0	0	0
O39	0	4	4	4	4	4	0	0	0	0	4	4	4	4	4	0	0	0	0	4	4	4	4	4	4	0	0
O40	0	1	3	1	3	3	1	1	0	0	1	3	1	3	3	1	1	0	0	1	1	3	1	1	1	1	1
O41	0	0	0	0	0	0	0	0	0	0	0	0	0	0	0	0	0	0	0	0	0	0	0	0	0	0	0
O42	1	1	2	2	1	1	1	0	0	0	0	2	2	0	0	0	0	0	0	1	3	1	1	1	1	0	0
O43	0	0	2	2	2	0	2	1	0	0	0	2	2	2	0	2	1	0	2	2	2	2	2	0	2	1	0
O44	0	4	4	4	4	3	0	1	0	0	4	4	4	4	3	0	1	0	0	4	4	4	4	3	0	1	0
O45	0	3	3	3	3	1	2	0	0	0	3	3	3	3	1	2	0	0	0	3	3	3	3	1	2	0	0
O46	0	3	3	3	1	3	0	0	0	0	3	3	3	1	3	0	0	0	0	3	3	3	1	3	0	0	0
O47	1	1	1	1	1	1	3	0	0	1	1	1	1	1	1	3	0	0	0	1	1	1	1	1	3	0	0
O48	0	0	0	0	0	0	0	0	0	0	0	0	0	0	0	0	0	0	0	0	0	0	0	0	0	0	0
O49	0	0	3	3	3	3	3	0	0	0	0	3	3	3	3	3	0	0	0	2	2	2	2	2	2	0	0
O50	0	0	0	0	0	0	0	0	0	0	0	0	0	0	0	0	0	0	0	0	0	0	0	0	0	0	0
O51	2	2	2	2	2	2	2	0	0	2	2	2	2	2	2	2	0	0	2	3	3	3	3	2	3	0	0
O52	3	3	3	3	3	3	3	0	0	3	3	3	3	3	3	3	0	0	0	0	2	3	3	2	0	0	0

## Sheet: Follow-up
ID	RAC_cranium_R2	RAC_cervical_R2	RAC_dorsal_R2	RAC_lumbar_R2	RAC_pelvis_R2	RAC_thorax_R2	RAC_limbs_R2	RAC_cranium_R1	RAC_cervical_R1	RAC_dorsal_R1	RAC_lumbar_R1	RAC_pelvis_R1	RAC_thorax_R1	RAC_limbs_R1	RAC_cranium_R3	RAC_cervical_R3	RAC_dorsal_R3	RAC_lumbar_R3	RAC_pelvis_R3	RAC_thorax_R3	RAC_limbs_R3
FU1	1	1	1	1	1	1	1	1	1	1	1	1	1	1	1	1	1	1	1	1	1
FU2	1	1	1	1	1	1	1	1	1	1	1	1	1	1	1	1	1	1	1	1	1
FU3	5	5	5	5	5	5	5	5	5	5	5	5	5	5	5	5	5	5	5	5	5
FU4	3	3	3	3	3	3	3	3	3	3	3	3	3	3	3	3	3	3	3	3	3
FU5	3	3	3	3	3	3	3	3	3	3	3	3	3	3	3	3	3	3	3	3	3
FU6	1	1	1	1	1	1	1	1	1	1	1	1	1	1	1	1	1	1	1	1	1
FU7	4	5	4	5	4	4	4	4	4	5	4	4	4	4	4	4	4	4	4	4	4
FU8	1	1	1	1	1	1	1	1	1	1	1	1	1	1	1	1	1	1	1	1	1
FU9	1	1	1	2	1	1	1	1	1	1	2	2	1	1	1	1	1	2	1	1	1
FU10	3	3	3	3	3	3	3	1	1	1	1	1	1	1	3	3	3	3	3	3	3
FU11	1	1	1	1	1	1	1	1	1	1	1	1	1	1	1	1	1	1	1	1	1
FU12	1	1	1	1	1	1	1	1	1	1	1	1	1	1	1	1	1	1	1	1	1
FU13	3	3	3	3	3	3	3	3	3	3	3	3	3	3	3	3	3	3	3	3	3
FU14	4	5	5	5	5	5	5	5	5	5	5	5	5	5	4	5	5	5	5	4	5
FU15	2	2	2	2	2	2	2	2	2	2	2	2	2	2	2	2	2	2	2	2	2
FU16	3	3	3	3	3	3	3	3	3	3	3	3	3	3	3	3	3	3	3	3	3
FU17	3	2	2	3	3	1	1	3	3	2	3	1	3	1	3	2	2	3	3	1	1
FU18	1	1	1	1	1	1	1	1	1	1	1	1	1	1	1	1	1	1	1	1	1
FU19	1	1	1	1	1	1	1	1	1	1	1	1	1	1	1	1	1	1	1	1	1
FU20	1	1	1	1	1	1	1	1	1	1	1	1	1	1	1	1	1	1	1	1	1
FU21	1	1	1	1	1	1	1	1	1	1	1	1	1	1	1	1	1	1	1	1	1
FU22	1	1	1	1	1	1	1	1	1	1	1	1	1	1	1	1	1	1	1	1	1
FU23	3	3	3	3	3	3	3	3	3	3	3	3	3	3	3	3	3	3	3	3	3
FU24	1	1	1	1	1	1	1	1	1	1	1	1	1	1	1	1	1	1	1	1	1
FU25	3	3	3	4	3	3	3	3	3	3	3	4	3	3	3	3	3	3	3	3	3

## Sheet: Legend
Onset - Disease pattern
0	Negative
1	Diffuse
2	Focal
3	Focal on diffuse
4	Micronodular
Follow-up - MY-RADS response assessment criteria
1	Highly likely responding
2	Likely responding
3	Stable
4	Likely progressing
5	Highly likely progressing
